# Supplementary material for: Development of Magnetizable, Nickel–Ferrite-Decorated Carbon Nanocomposites as Hydrogenation Catalyst for Aniline Synthesis
Source: Int J Mol Sci. 2023 Dec 16;24(24):17547. doi: 10.3390/ijms242417547 (PMC10743656; doi:10.3390/ijms242417547)
Supplement: Supplementary file 1 [file ijms-24-17547-s001.zip]

Archive with 1 entries (1 files):
- ijms-2751898-supplementary.pdf
